# Supplementary material for: Single-molecule real-time transcript sequencing identified flowering regulatory genes in Crocus sativus
Source: BMC Genomics. 2019 Nov 14;20:857. doi: 10.1186/s12864-019-6200-5 (PMC6854690; doi:10.1186/s12864-019-6200-5)
Supplement: Supplementary file 2 — Additional file 2: Table S1. Primers of Unigenes for AS validation. Table S2. Primers of differentially expressed Unigenes for real-time qRT- PCR analysis. Table S3. PacBio Iso-seq data statistics. Table S4. Summary of reads of insert (ROIs). Table S5. Homology Analysis between mRNA sequence on NCBI and full-length unigene. Table S6. Sequencing data statistics of Illumina RNA-seq. Table S7. GO enrichment analysis of AS genes. Table S8. Specific AS events in flowering saffrons and non-flowering saffron crocus. Table S9. Number of DEGs in flowering and non-flowering saffron crocus. Table S10. DEGs only expressed in flowering top buds or non-flowering cold-treated top buds. Table S11. DEGs were only expressed in flowering top buds or non-flowering top buds of small corms. Table S12. DEGs were only expressed in flowering or non-flowering lateral buds. Table S13. Flower-related DEGs in three comparable experiments. [file 12864_2019_6200_MOESM2_ESM.zip]

Archive with 13 entries (13 files):
- Table S9. Number of DEGs.doc
- Table S8. Specific AS in flowering and non-flowering samples.xls
- Table S7. GO enrichment analysis of AS genes.xls
- Table S6.Sequencing data statistics of Illumina RNA-seq.xls
- Table S5.xlsx
- Table S4.Summary of reads of insert (ROIs).xls
- Table S3.PacBio Iso-seq data statistics.xls
- Table S2. Primers of DEGs for real-time qRT- PCR analysis.doc
- Table S13. Flower-related DEGs in three groups.xls
- Table S12. DEGs only expressed in one of lateral bud groups .xls
- Table S11. DEGs only expressed in  normal or small corms.xls
- Table S10. DEGs only expressed in normal or cold treatment.xls
- Table S1. Primers of unigenes for AS validation.doc
