# Supplementary material for: Single-molecule real-time transcript sequencing identified flowering regulatory genes in Crocus sativus
Source: BMC Genomics. 2019 Nov 14;20:857. doi: 10.1186/s12864-019-6200-5 (PMC6854690; doi:10.1186/s12864-019-6200-5)
Supplement: Supplementary file 2 — Additional file 2: Table S1. Primers of Unigenes for AS validation. Table S2. Primers of differentially expressed Unigenes for real-time qRT- PCR analysis. Table S3. PacBio Iso-seq data statistics. Table S4. Summary of reads of insert (ROIs). Table S5. Homology Analysis between mRNA sequence on NCBI and full-length unigene. Table S6. Sequencing data statistics of Illumina RNA-seq. Table S7. GO enrichment analysis of AS genes. Table S8. Specific AS events in flowering saffrons and non-flowering saffron crocus. Table S9. Number of DEGs in flowering and non-flowering saffron crocus. Table S10. DEGs only expressed in flowering top buds or non-flowering cold-treated top buds. Table S11. DEGs were only expressed in flowering top buds or non-flowering top buds of small corms. Table S12. DEGs were only expressed in flowering or non-flowering lateral buds. Table S13. Flower-related DEGs in three comparable experiments. [file 12864_2019_6200_MOESM2_ESM.zip › Table S7. GO enrichment analysis of AS genes.xls]

## Sheet: Table S7
Table S7. GO enrichment analysis of AS genes
GO_ID	GO_Term	GO_Class	Qvalue	Gene Number	Reference Number	Rich Factor	GO level
GO:0005488	binding	MF	1.34394e-15	1721	19235	0.0894723	2
GO:0005515	protein binding	MF	8.17545e-15	646	6157	0.104921	3
GO:0036094	small molecule binding	MF	9.50099e-13	616	5949	0.103547	3
GO:0000166	nucleotide binding	MF	1.17333e-12	610	5900	0.10339	4
GO:1901265	nucleoside phosphate binding	MF	1.17333e-12	610	5900	0.10339	4
GO:0097159	organic cyclic compound binding	MF	4.97431e-11	1090	11716	0.0930352	3
GO:1901363	heterocyclic compound binding	MF	4.97431e-11	1090	11716	0.0930352	3
GO:0017076	purine nucleotide binding	MF	6.47655e-10	544	5337	0.10193	5
GO:0001882	nucleoside binding	MF	8.93738e-10	541	5318	0.10173	4
GO:0043168	anion binding	MF	8.93738e-10	592	5903	0.100288	4
GO:0001883	purine nucleoside binding	MF	8.93738e-10	540	5317	0.101561	5
GO:0032549	ribonucleoside binding	MF	8.93738e-10	540	5317	0.101561	5
GO:0032550	purine ribonucleoside binding	MF	8.93738e-10	540	5317	0.101561	6
GO:0032555	purine ribonucleotide binding	MF	8.93738e-10	540	5317	0.101561	5
GO:0030554	adenyl nucleotide binding	MF	9.52297e-10	485	4697	0.103257	6
GO:0032553	ribonucleotide binding	MF	1.30802e-09	542	5355	0.101214	4
GO:0032559	adenyl ribonucleotide binding	MF	1.47261e-09	483	4690	0.102985	6
GO:0097367	carbohydrate derivative binding	MF	1.66282e-09	545	5400	0.100926	3
GO:0035639	purine ribonucleoside triphosphate binding	MF	2.2659e-09	529	5228	0.101186	5
GO:0005524	ATP binding	MF	4.37484e-09	472	4601	0.102586	6
GO:0006886	intracellular protein transport	BP	1.50594e-07	67	426	0.157277	6
GO:0034613	cellular protein localization	BP	1.06901e-06	71	478	0.148536	5
GO:0070727	cellular macromolecule localization	BP	1.06901e-06	71	478	0.148536	4
GO:0051649	establishment of localization in cell	BP	1.06901e-06	94	689	0.13643	4
GO:0046907	intracellular transport	BP	2.67811e-06	80	569	0.140598	5
GO:0051641	cellular localization	BP	3.25128e-06	98	741	0.132254	3
GO:0044877	macromolecular complex binding	MF	1.70731e-05	55	362	0.151934	3
GO:0016462	pyrophosphatase activity	MF	1.70731e-05	152	1309	0.116119	6
GO:0017111	nucleoside-triphosphatase activity	MF	2.99046e-05	144	1237	0.116411	7
GO:0015031	protein transport	BP	3.17497e-05	77	570	0.135088	5
GO:0008104	protein localization	BP	3.35754e-05	79	590	0.133898	4
GO:0030117	membrane coat	CC	4.03594e-05	36	209	0.172249	3
GO:0048475	coated membrane	CC	4.03594e-05	36	209	0.172249	3
GO:0016192	vesicle-mediated transport	BP	4.03594e-05	69	499	0.138277	5
GO:0045184	establishment of protein localization	BP	5.264e-05	78	588	0.132653	4
GO:0008536	Ran GTPase binding	MF	5.264e-05	12	30	0.4	8
GO:0017016	Ras GTPase binding	MF	5.264e-05	12	30	0.4	7
GO:0031267	small GTPase binding	MF	5.264e-05	12	30	0.4	6
GO:0051020	GTPase binding	MF	5.264e-05	12	30	0.4	5
GO:0000139	Golgi membrane	CC	5.45456e-05	19	84	0.22619	4
GO:0003723	RNA binding	MF	5.47696e-05	169	1519	0.111257	5
GO:0016818	hydrolase activity, acting on acid anhydrides, in phosphorus-containing anhydrides	MF	0.000106345	163	1470	0.110884	5
GO:0005794	Golgi apparatus	CC	0.000119519	21	101	0.207921	4
GO:0044431	Golgi apparatus part	CC	0.000119519	21	101	0.207921	4
GO:0016817	hydrolase activity, acting on acid anhydrides	MF	0.000170098	163	1482	0.109987	4
GO:0012506	vesicle membrane	CC	0.000203931	20	97	0.206186	4
GO:0016023	cytoplasmic membrane-bounded vesicle	CC	0.000203931	20	97	0.206186	5
GO:0030120	vesicle coat	CC	0.000203931	20	97	0.206186	4
GO:0030135	coated vesicle	CC	0.000203931	20	97	0.206186	6
GO:0030659	cytoplasmic vesicle membrane	CC	0.000203931	20	97	0.206186	5
GO:0030662	coated vesicle membrane	CC	0.000203931	20	97	0.206186	5
GO:0031410	cytoplasmic vesicle	CC	0.000203931	20	97	0.206186	4
GO:0031982	vesicle	CC	0.000203931	20	97	0.206186	3
GO:0031988	membrane-bounded vesicle	CC	0.000203931	20	97	0.206186	4
GO:0044433	cytoplasmic vesicle part	CC	0.000203931	20	97	0.206186	4
GO:0007018	microtubule-based movement	BP	0.000203931	32	190	0.168421	5
GO:0003777	microtubule motor activity	MF	0.000203931	32	190	0.168421	9
GO:0006928	movement of cell or subcellular component	BP	0.000203931	32	190	0.168421	4
GO:0033036	macromolecule localization	BP	0.000277132	80	636	0.125786	3
GO:0032403	protein complex binding	MF	0.000421068	40	264	0.151515	4
GO:0003674	molecular_function	MF	0.000453009	2357	29218	0.0806695	1
GO:0000155	phosphorelay sensor kinase activity	MF	0.000474866	11	32	0.34375	5
GO:0004673	protein histidine kinase activity	MF	0.000474866	11	32	0.34375	6
GO:0005057	receptor signaling protein activity	MF	0.000474866	11	32	0.34375	4
GO:0016775	phosphotransferase activity, nitrogenous group as acceptor	MF	0.000474866	11	32	0.34375	5
GO:0008017	microtubule binding	MF	0.00101552	36	237	0.151899	5
GO:0007017	microtubule-based process	BP	0.00112716	36	238	0.151261	4
GO:0010033	response to organic substance	BP	0.00114251	22	121	0.181818	4
GO:0015631	tubulin binding	MF	0.00195542	38	261	0.145594	5
GO:0071702	organic substance transport	BP	0.0027252	82	695	0.117986	5
GO:0009725	response to hormone	BP	0.00316806	21	119	0.176471	4
GO:0043167	ion binding	MF	0.00355471	834	9569	0.0871564	3
GO:0009719	response to endogenous stimulus	BP	0.00366124	21	120	0.175	3
GO:0003774	motor activity	MF	0.00385032	35	241	0.145228	8
GO:0019899	enzyme binding	MF	0.00398318	18	97	0.185567	4
GO:0004175	endopeptidase activity	MF	0.00440023	52	403	0.129032	6
GO:0038023	signaling receptor activity	MF	0.00666889	12	49	0.244898	4
GO:0044723	single-organism carbohydrate metabolic process	BP	0.00676777	88	777	0.113256	4
GO:0004871	signal transducer activity	MF	0.00747768	14	70	0.2	3
GO:0005798	Golgi-associated vesicle	CC	0.00769725	13	57	0.22807	5
GO:0030660	Golgi-associated vesicle membrane	CC	0.00769725	13	57	0.22807	5
GO:0003676	nucleic acid binding	MF	0.00779658	536	5984	0.0895722	4
GO:0004872	receptor activity	MF	0.00922876	12	51	0.235294	3
GO:0060089	molecular transducer activity	MF	0.0110188	14	72	0.194444	2
GO:0005623	cell	CC	0.0128489	388	4238	0.0915526	2
GO:0044464	cell part	CC	0.0128489	388	4238	0.0915526	2
GO:0044424	intracellular part	CC	0.0128489	357	3870	0.0922481	3
GO:0043436	oxoacid metabolic process	BP	0.0128489	118	1118	0.105546	5
GO:0019752	carboxylic acid metabolic process	BP	0.0128489	117	1108	0.105596	6
GO:0006082	organic acid metabolic process	BP	0.0130783	118	1120	0.105357	4
GO:0030126	COPI vesicle coat	CC	0.0132513	10	40	0.25	5
GO:0030137	COPI-coated vesicle	CC	0.0132513	10	40	0.25	6
GO:0030663	COPI-coated vesicle membrane	CC	0.0132513	10	40	0.25	6
GO:0035251	UDP-glucosyltransferase activity	MF	0.0159637	36	269	0.133829	6
GO:0005622	intracellular	CC	0.0160912	372	4070	0.0914005	3
GO:0012505	endomembrane system	CC	0.016651	50	407	0.12285	3
GO:0018298	protein-chromophore linkage	BP	0.0209285	5	12	0.416667	7
GO:0009584	detection of visible light	BP	0.0209285	5	12	0.416667	6
GO:0009314	response to radiation	BP	0.0209285	5	12	0.416667	4
GO:0009416	response to light stimulus	BP	0.0209285	5	12	0.416667	5
GO:0009581	detection of external stimulus	BP	0.0209285	5	12	0.416667	4
GO:0009582	detection of abiotic stimulus	BP	0.0209285	5	12	0.416667	4
GO:0009583	detection of light stimulus	BP	0.0209285	5	12	0.416667	5
GO:0051606	detection of stimulus	BP	0.0209285	5	12	0.416667	3
GO:0098588	bounding membrane of organelle	CC	0.0233933	36	275	0.130909	4
GO:0046527	glucosyltransferase activity	MF	0.0233933	36	275	0.130909	6
GO:0016984	ribulose-bisphosphate carboxylase activity	MF	0.0253494	3	4	0.75	6
GO:0044712	single-organism catabolic process	BP	0.0278356	32	239	0.133891	4
GO:0043234	protein complex	CC	0.0283542	137	1361	0.100661	3
GO:0016874	ligase activity	MF	0.0291175	54	459	0.117647	3
GO:0009605	response to external stimulus	BP	0.0297202	5	13	0.384615	3
GO:0016301	kinase activity	MF	0.0297202	253	2701	0.093669	5
GO:0009628	response to abiotic stimulus	BP	0.0350572	9	39	0.230769	3
GO:0008092	cytoskeletal protein binding	MF	0.0353736	43	351	0.122507	4
GO:0042623	ATPase activity, coupled	MF	0.036252	32	243	0.131687	9
GO:0016772	transferase activity, transferring phosphorus-containing groups	MF	0.0377068	331	3639	0.0909591	4
GO:0006090	pyruvate metabolic process	BP	0.0378229	22	150	0.146667	8
GO:0005694	chromosome	CC	0.0445636	24	170	0.141176	5
GO:0008289	lipid binding	MF	0.045777	26	189	0.137566	3
GO:0008237	metallopeptidase activity	MF	0.0480466	17	108	0.157407	6
