# Supplementary material for: Single-molecule real-time transcript sequencing identified flowering regulatory genes in Crocus sativus
Source: BMC Genomics. 2019 Nov 14;20:857. doi: 10.1186/s12864-019-6200-5 (PMC6854690; doi:10.1186/s12864-019-6200-5)
Supplement: Supplementary file 2 — Additional file 2: Table S1. Primers of Unigenes for AS validation. Table S2. Primers of differentially expressed Unigenes for real-time qRT- PCR analysis. Table S3. PacBio Iso-seq data statistics. Table S4. Summary of reads of insert (ROIs). Table S5. Homology Analysis between mRNA sequence on NCBI and full-length unigene. Table S6. Sequencing data statistics of Illumina RNA-seq. Table S7. GO enrichment analysis of AS genes. Table S8. Specific AS events in flowering saffrons and non-flowering saffron crocus. Table S9. Number of DEGs in flowering and non-flowering saffron crocus. Table S10. DEGs only expressed in flowering top buds or non-flowering cold-treated top buds. Table S11. DEGs were only expressed in flowering top buds or non-flowering top buds of small corms. Table S12. DEGs were only expressed in flowering or non-flowering lateral buds. Table S13. Flower-related DEGs in three comparable experiments. [file 12864_2019_6200_MOESM2_ESM.zip › Table S6.Sequencing data statistics of Illumina RNA-seq.xls]

## Sheet: Table S5
Table S6 Sequencing data statistics of Illumina RNA-seq
Sample	Read Length	Clean reads	Clean Bases	Q30 Rate(%)	mapped to ISO-Seq	mapping ratio
D1	150	51273574	7681547549	0.88	39935516	0.7789
D3	150	54555364	8173724661	0.88	43857374	0.8039
D5	150	53433306	8006707456	0.86	42118586	0.7882
D2	150	48980458	7335866026	0.87	38108260	0.778
D4	150	42195686	6322827282	0.87	33358308	0.7906
D6	150	49171324	7368712627	0.86	38582690	0.7847
L1-1	150	42642340	6387001891	0.87	34196812	0.8019
L7-1	150	48850884	7321053809	0.87	38539440	0.7889
M5-1	150	44265982	6624707859	0.91	35487344	0.8017
M1-14	150	48777724	6937519299	0.84	26496258	0.5432
M1-19	150	53812852	8064230919	0.87	43137570	0.8016
M1-22	150	56364080	8431420930	0.91	43366162	0.7694
M1-23	150	52791586	7910321711	0.86	40735460	0.7716
M1-25	150	51657278	7737532020	0.87	40705948	0.788
M2-19	150	46540702	6965213771	0.9	36875438	0.7923
Total		745313140	111268387810		575501166
Average		4.96875e+07	7.41789e+09		3.83667e+07	0.7722
