# Supplementary material for: Single-molecule real-time transcript sequencing identified flowering regulatory genes in Crocus sativus
Source: BMC Genomics. 2019 Nov 14;20:857. doi: 10.1186/s12864-019-6200-5 (PMC6854690; doi:10.1186/s12864-019-6200-5)
Supplement: Supplementary file 2 — Additional file 2: Table S1. Primers of Unigenes for AS validation. Table S2. Primers of differentially expressed Unigenes for real-time qRT- PCR analysis. Table S3. PacBio Iso-seq data statistics. Table S4. Summary of reads of insert (ROIs). Table S5. Homology Analysis between mRNA sequence on NCBI and full-length unigene. Table S6. Sequencing data statistics of Illumina RNA-seq. Table S7. GO enrichment analysis of AS genes. Table S8. Specific AS events in flowering saffrons and non-flowering saffron crocus. Table S9. Number of DEGs in flowering and non-flowering saffron crocus. Table S10. DEGs only expressed in flowering top buds or non-flowering cold-treated top buds. Table S11. DEGs were only expressed in flowering top buds or non-flowering top buds of small corms. Table S12. DEGs were only expressed in flowering or non-flowering lateral buds. Table S13. Flower-related DEGs in three comparable experiments. [file 12864_2019_6200_MOESM2_ESM.zip › Table S5.xlsx]

## Sheet: Sheet1
Table S5. Homology Analysis between mRNA sequence on NCBI and full-length unigene
Gene ID on NCBI	Gene name	Unigene ID	Identities	Score	Expect
MG816112.1	Crocus sativus dihydroflavonol 4-reductase (DFR)	PB.51111.2	1	322 bits (174)	2e-87
KU577905.2	Crocus sativus isolate CsADH-3898 aldehyde dehydrogenase	PB.40143.2	1	2987 bits (1617)	0
MG672524.1	Crocus sativus aldehyde dehydrogenase 6B2 (ALDH6B2)	PB.40143.2	1	2987 bits (1617)	0
MG816116.1	Crocus sativus cinammate 4-hydroxylase (C4H)	PB.43589.3	1	2161 bits (1170)	0
AJ416713.1	Crocus sativus partial mRNA for putative neoxanthin cleavage enzyme (nc2 gene)	PB.41430.1	0.99	992 bits (537)	0
MG816117.1	Crocus sativus flavonone 3 hydroxylase (F3H)	PB.7415.3	0.99	850 bits (460)	0
KX374543.1	Crocus sativus SOUL heme-binding protein (SOULc)	PB.72873.4	0.99	822 bits (445)	0
AJ888514.1	Crocus sativus partial mRNA for phytoene synthase (psy gene)	PB.44674.8	0.99	734 bits (397)	0
AY898658.1	Crocus sativus profilin mRNA	PB.74093.1	0.99	708 bits (383)	0
AJ584665.1	Crocus sativus mRNA for glucosyltransferase 1 (gt1 gene)	PB.45809.1	0.99	616 bits (333)	9e-175
AY183118.1	Crocus sativus phytoene desaturase (pds)	PB.36544.10	0.99	3884 bits (2103)	0
AJ132927.1	Crocus sativus mRNA for crocetin dialdehyde	PB.41430.1	0.99	3081 bits (1668)	0
MG816113.1	Crocus sativus phenylalanine ammonia lyase (PAL)	PB.25606.1	0.99	3003 bits (1626)	0
MF596163.1	Crocus sativus aldehyde dehydrogenase 6	PB.40143.2	0.99	2976 bits (1611)	0
KU577906.2	Crocus sativus isolate CsADH-20158 aldehyde dehydrogenase	PB.30552.8	0.99	2915 bits (1578)	0
MF596161.1	Crocus sativus aldehyde dehydrogenase 5F1	PB.41547.8	0.99	2854 bits (1545)	0
KX385186.1	Crocus sativus UGT709G1	PB.42763.1	0.99	2796 bits (1514)	0
HE793682.1	Crocus sativus mRNA for glucosyltransferase (UGT707B1 gene）	PB.45398.3	0.99	2772 bits (1501)	0
MF596160.1	Crocus sativus aldehyde dehydrogenase 2C4	PB.43486.2	0.99	2760 bits (1494)	0
MF596165.1	Crocus sativus aldehyde dehydrogenase 3I1	PB.42722.6	0.99	2590 bits (1402)	0
KJ381080.1	Crocus sativus UDP-glucose-dependent glucosyltransferase UGT703C1 (UGT703C1)	PB.27615.7	0.99	2444 bits (1323)	0
MG816111.1	Crocus sativus anthocyanidin 3-O-glucosyltransferase (AGT)	PB.33852.1	0.99	239 bits (129)	2e-62
MH124237.1	Crocus sativus cultivar Minaya Phytoene synthase (PSY1a)	PB.34979.16	0.99	2327 bits (1260)	0
MH124238.1	Crocus sativus cultivar Minaya Phytoene synthase (PSY1b)	PB.44674.8	0.99	2150 bits (1164)	0
MH124239.1	Crocus sativus cultivar Minaya Phytoene synthase (PSY2)	PB.55022.1	0.99	2146 bits (1162)	0
KX374545.1	Crocus sativus SOUL heme-binding protein (SOULe)	PB.44619.2	0.99	2111 bits (1143)	0
MF596164.1	Crocus sativus aldehyde dehydrogenase 11	PB.8492.8	0.99	2012 bits (1089)	0
MH104876.1	Crocus sativus gmIF7Gt1-like protein	PB.44117.1	0.99	1766 bits (956)	0
EF041505.1	Crocus sativus MADS-box transcription factor AGL6a (AGL6a)	PB.67182.2	0.99	1694 bits (917)	0
MH104875.1	Crocus sativus UGT73D1-like protein	PB.47865.2	0.99	1653 bits (895)	0
DQ231248.1	Crocus sativus PISTILLATA-like MADS box protein (PIA2)	PB.71030.4	0.99	1511 bits (818)	0
AY948340.1	Crocus sativus APETALA3-like MADS box protein	PB.71230.1	0.99	1498 bits (811)	0
KJ361478.1	Crocus sativus carotenoid cleavage dioxygenase 8a (CCD8a)	PB.58532.1	0.99	1321 bits (715)	0
KM670459.1	Crocus sativus ultrapetala mRNA	PB.48665.2	0.99	1303 bits (705)	0
KX374544.1	Crocus sativus SOUL heme-binding protein (SOULd)	PB.63872.3	0.99	1267 bits (686)	0
KJ361477.1	Crocus sativus carotenoid cleavage dioxygenase 7 (CCD7)	PB.72871.1	0.99	1267 bits (686)	0
AJ416712.1	Crocus sativus partial mRNA for putative neoxanthin cleavage enzyme (nc gene)	PB.36332.1	0.99	1127 bits (610)	0
FJ997554.1	Crocus sativus lipid transfer protein (LTP1)	PB.68442.1	0.99	488 bits (264)	3e-137
AY337928.1	Crocus sativus putative Apetala1-like MADS-box transcription factor (Kcap1a)	PB.59337.3	0.99	2189 bits (1185)	0
AJ416711.2	Crocus sativus mRNA for beta-carotene hydroxylase (bch1cs gene)	PB.54839.1	0.99	1629 bits (882)	0
KX374541.1	Crocus sativus SOUL heme-binding protein (SOULa)	PB.46930.1	0.99	1596 bits (864)	0
AY948339.1	Crocus sativus APETALA3-like MADS box protein	PB.71230.1	0.99	1552 bits (840)	0
DQ231247.1	Crocus sativus PISTILLATA-like MADS box protein (PIA1)	PB.71030.4	0.99	1472 bits (797)	0
KJ361479.1	Crocus sativus carotenoid cleavage dioxygenase 8b (CCD8b)	PB.58532.1	0.99	1321 bits (715)	0
AJ416715.1	Crocus sativus partial mRNA for putative 3-hydroxy-3-methylglutaryl-CoA reductase (hmgr gene)	PB.1991.8	0.98	754 bits (408)	0
AJ888515.1	AJ888515.1 Crocus sativus partial mRNA for lycopene cyclase (lyc gene)	PB.40799.1	0.98	734 bits (397)	0
KX374539.1	Crocus sativus chloroplastic early light-induced protein (ELIPc)	PB.60812.1	0.98	732 bits (396)	0
EU527188.1	Crocus sativus plastid 9-cis-epoxycarotenoid dioxygenase (NCED4)	PB.14347.6	0.98	3330 bits (1803)	0
MH124240.1	Crocus sativus cultivar Minaya Phytoene synthase (PSY3)	PB.15932.5	0.98	278 bits (150)	4e-73
GQ202141.1	Crocus sativus chromoplast-specific lycopene beta cyclase (LcyB2a)	PB.44813.2	0.98	2628 bits (1423)	0
KF446241.1	Crocus sativus UDP-glucosyltransferase UGT85V1 (UGT85V1)	PB.47519.3	0.98	2272 bits (1230)	0
AY337930.1	Crocus sativus putative Apetala1-like MADS-box transcription factor (Kcap1c)	PB.59647.1	0.98	2100 bits (1137)	0
EF535586.1	Crocus sativus NAC-like protein 21 (NAC21）	PB.60234.2	0.98	1916 bits (1037)	0
EU424139.1	Crocus sativus SEPALLATA3-like MADS-box protein (SEP3c)	PB.63078.5	0.98	1748 bits (946)	0
EU446024.1	Crocus sativus chitinase (SafchiA)	PB.56859.4	0.98	1474 bits (798)	0
KU577904.2	Crocus sativus isolate CsADH-54788 aldehyde dehydrogenase	PB.42722.6	0.98	2523 bits (1366)	0
AJ584667.1	Crocus sativus mRNA for glucosyltransferase 3 (gt3 gene)	PB.50554.1	0.97	865 bits (468)	0
AJ584668.1	Crocus sativus mRNA for glucosyltransferase 4 (gt4 gene)	PB.44887.1	0.97	433 bits (234)	1e-119
KJ541749.1	Crocus sativus carotenoid cleavage dioxygenase 2 (CCD2)	PB.36360.4	0.97	2824 bits (1529)	0
		PB.21072.1	0.97	278 bits (150)	4e-73
MF596162.1	Crocus sativus aldehyde dehydrogenase 7B4	PB.39818.3	0.97	2588 bits (1401)	0
KU577903.2	Crocus sativus isolate CsADH-2946 aldehyde dehydrogenase	PB.21827.4	0.97	2577 bits (1395)	0
MF596166.1	Crocus sativus crocetin glucosyltransferase 74AD1	PB.18739.8	0.97	2333 bits (1263)	0
KX790358.1	Crocus sativus beta-glucosidase 12	PB.37879.12	0.97	2276 bits (1232)	0
MG833869.1	Crocus sativus chalcone isomerase (CHI)	PB.43001.1	0.97	1925 bits (1042)	0
EU424140.1	Crocus sativus SEPALLATA3-like MADS-box protein (SEP3d)	PB.63078.5	0.97	1687 bits (913)	0
EF041506.1	Crocus sativus MADS-box transcription factor AGL6b (AGL6b)	PB.64465.3	0.97	1607 bits (870)	0
DQ231249.1	Crocus sativus PISTILLATA-like MADS box protein (PIB)	PB.69398.9	0.97	1395 bits (755)	0
KP887110.1	Crocus sativus carotenoid cleavage dioxygenase 2L (CCD2L)	PB.36360.4	0.96	3103 bits (1680)	0
AY290820.1	Crocus sativus glucosyltransferase-like protein (GLT3)	PB.43103.1	0.96	2396 bits (1297)	0
AJ549289.1	Crocus sativus mRNA for carboxyl methyltransferase (mt gene)	PB.52252.2	0.96	1929 bits (1044)	0
AY337929.1	Crocus sativus putative Apetala1-like MADS-box transcription factor (Kcap1b)	PB.63749.1	0.96	1796 bits (972)	0
EU424137.1	Crocus sativus SEPALLATA3-like MADS-box protein (SEP3a)	PB.61730.2	0.96	1762 bits (954)	0
AY579207.1	Crocus sativus beta carotene hydroxylase (BCH2Cs)	PB.60992.2	0.96	1402 bits (759)	0
KF916014.1	Crocus sativus MADS-box transcription factor 1b (AG1)	PB.61723.3	0.96	1083 bits (586)	0
KX374537.1	Crocus sativus chloroplastic early light-induced protein (ELIPa)	PB.73335.4	0.96	902 bits (488)	0
KU726608.1	Crocus sativus RNase H	PB.7454.5	0.96	508 bits (275)	3e-143
KU577907.2	Crocus sativus isolate CsADH-11367 aldehyde dehydrogenase	PB.21827.4	0.96	2471 bits (1338)	0
KX374538.1	Crocus sativus chloroplastic early light-induced protein (ELIPb)	PB.73335.4	0.95	865 bits (468)	0
AJ584666.1	Crocus sativus mRNA for glucosyltransferase 2 (gt2 gene)	PB.5688.16	0.95	628 bits (340)	1e-178
EU523661.1	Crocus sativus carotenoid cleavage dioxygenase 2 (CCD2)	PB.36360.4	0.95	2968 bits (1607)	0
MG672523.1	Crocus sativus aldehyde dehydrogenase 2B4 (ALDH2B4)	PB.21827.4	0.95	2433 bits (1317)	0
KF446243.1	Crocus sativus UDP-glucosyltransferase UGT85U1 (UGT85U1)	PB.5688.16	0.95	2383 bits (1290)	0
KF446242.1	Crocus sativus UDP-glucosyltransferase UGT85U2 (UGT85U2)	PB.5688.16	0.95	2182 bits (1181)	0
EU424138.1	Crocus sativus SEPALLATA3-like MADS-box protein (SEP3b)	PB.58900.6	0.95	1674 bits (906)	0
AY555579.1	Crocus sativus agamous MADS-box transcription factor 1a (AG1)	PB.61723.3	0.95	1644 bits (890)	0
KF916013.1	Crocus sativus MADS-box transcription factor 1a (AG1)	PB.61723.3	0.95	1085 bits (587)	0
AY262037.1	Crocus sativus glucosyltransferase 2 (GLT2)	PB.18739.8	0.94	2220 bits (1202)	0
AY555580.1	Crocus sativus agamous MADS-box transcription factor 1b (AG1)	PB.61723.3	0.94	1626 bits (880)	0
		PB.23438.1	0.94	1205 bits (652)	0
MG816114.1	Crocus sativus leucoanthocyanidin dioxygenase (LDOX)	PB.45019.9	0.93	774 bits (419)	0
EF535585.1	Crocus sativus NAC-like protein 14 (NAC14)	PB.19667.4	0.93	1489 bits (806)	0
FJ997555.1	Crocus sativus lipid transfer protein (LTP2)	PB.73274.2	0.92	392 bits (212)	3e-108
MH104874.1	Crocus sieberi saffron-like protein mRNA	PB.42763.1	0.92	2006 bits (1086)	0
KF384797.1	Crocus sativus actin-like mRNA	PB.45648.3	0.91	737 bits (399)	0
DQ231251.1	Crocus sativus PISTILLATA-like MADS box protein (PIC2)	PB.69398.9	0.91	1146 bits (620)	0
DQ231250.1	Crocus sativus PISTILLATA-like MADS box protein (PIC1)	PB.69398.9	0.91	1131 bits (612)	0
KX374540.1	Crocus sativus chloroplastic early light-induced protein (ELIPd)	PB.49880.1	0.9	451 bits (244)	9e-126
MG816109.1	Crocus sativus chalcone synthase (CHS)	PB.30865.9	0.9	1314 bits (711)	0
GU220360.1	Crocus sativus pathogenesis-related protein 10 (PR10)	PB.74273.1	0.89	616 bits (333)	3e-175
MG816108.1	Crocus sativus flavonoid 3' hydroxylase (F3H)	PB.44086.1	0.89	1616 bits (875)	0
MG816107.1	Crocus sativus flavonoid 3 hydroxylase (F3H)	PB.44086.1	0.89	1639 bits (887)	0
EF535582.1	Crocus sativus NAC-like protein 7 (NAC7)	PB.59722.1	0.86	544 bits (294)	3e-153
EF535581.1	Crocus sativus NAC-like protein 3 (NAC3)	PB.59722.1	0.86	538 bits (291)	2e-151
MG816115.1	Crocus sativus flavonoid 3 5 hydroxylase (F3'5'H3)	PB.40656.7	0.86	211 bits (114)	6e-54
GQ865604.1	Crocus sativus NAC-like protein 5 (NAC5)	PB.60234.2	0.86	1146 bits (620)	0
EF535584.1	Crocus sativus NAC-like protein 13 (NAC13)	PB.65373.1	0.85	604 bits (327)	2e-171
EF535583.1	Crocus sativus NAC-like protein 11 (NAC11)	PB.61509.2	0.83	1040 bits (563)	0
AJ549290.1	Crocus sativus mRNA for aldehyde dehydrogenase (adh gene)	PB.43486.2	0.81	929 bits (503)	0
KJ381079.1	Crocus sativus UDP-glucose-dependent flavonoid glucosyltransferase UGT703B1 (UGT703B1)	PB.47205.1	0.78	880 bits (476)	0
