# Supplementary material for: Single-molecule real-time transcript sequencing identified flowering regulatory genes in Crocus sativus
Source: BMC Genomics. 2019 Nov 14;20:857. doi: 10.1186/s12864-019-6200-5 (PMC6854690; doi:10.1186/s12864-019-6200-5)
Supplement: Supplementary file 2 — Additional file 2: Table S1. Primers of Unigenes for AS validation. Table S2. Primers of differentially expressed Unigenes for real-time qRT- PCR analysis. Table S3. PacBio Iso-seq data statistics. Table S4. Summary of reads of insert (ROIs). Table S5. Homology Analysis between mRNA sequence on NCBI and full-length unigene. Table S6. Sequencing data statistics of Illumina RNA-seq. Table S7. GO enrichment analysis of AS genes. Table S8. Specific AS events in flowering saffrons and non-flowering saffron crocus. Table S9. Number of DEGs in flowering and non-flowering saffron crocus. Table S10. DEGs only expressed in flowering top buds or non-flowering cold-treated top buds. Table S11. DEGs were only expressed in flowering top buds or non-flowering top buds of small corms. Table S12. DEGs were only expressed in flowering or non-flowering lateral buds. Table S13. Flower-related DEGs in three comparable experiments. [file 12864_2019_6200_MOESM2_ESM.zip › Table S4.Summary of reads of insert (ROIs).xls]

## Sheet: Table S4
Table S4 Summary of reads of insert (ROIs)
cDNA size	Number of ROIs		Mean Length of Insert		Number of full length reads		Number of FLNC reads		Mean length of FLNC reads
	flower	non-flower	flower	non-flower	flower (%)	non-flower	flower (%)	non-flower	flower	non-flower
1-2K	224710	179712	1414	1381	183772 (81.8)	155700 (86.6)	179446 (79.9)	150309 (83.6)	1223	1188
2-3K	199782	73160	2525	2334	142135 (71.1)	58892 (80.5)	141197 (70.7)	58526 (80.0)	2333	2236
3-6K	106171	52904	3749	3471	74393 (70.1)	44264 (83.7)	74010 (69.7)	44015 (83.2)	3512	3322
total	530663	305776	7688	7186	400300(75.4%)	258856(84.7)	394653(74.4%)	252850(82.7%)
