# Supplementary material for: Single-molecule real-time transcript sequencing identified flowering regulatory genes in Crocus sativus
Source: BMC Genomics. 2019 Nov 14;20:857. doi: 10.1186/s12864-019-6200-5 (PMC6854690; doi:10.1186/s12864-019-6200-5)
Supplement: Supplementary file 2 — Additional file 2: Table S1. Primers of Unigenes for AS validation. Table S2. Primers of differentially expressed Unigenes for real-time qRT- PCR analysis. Table S3. PacBio Iso-seq data statistics. Table S4. Summary of reads of insert (ROIs). Table S5. Homology Analysis between mRNA sequence on NCBI and full-length unigene. Table S6. Sequencing data statistics of Illumina RNA-seq. Table S7. GO enrichment analysis of AS genes. Table S8. Specific AS events in flowering saffrons and non-flowering saffron crocus. Table S9. Number of DEGs in flowering and non-flowering saffron crocus. Table S10. DEGs only expressed in flowering top buds or non-flowering cold-treated top buds. Table S11. DEGs were only expressed in flowering top buds or non-flowering top buds of small corms. Table S12. DEGs were only expressed in flowering or non-flowering lateral buds. Table S13. Flower-related DEGs in three comparable experiments. [file 12864_2019_6200_MOESM2_ESM.zip › Table S3.PacBio Iso-seq data statistics.xls]

## Sheet: Table S3
Table S3 PacBio Iso-seq data statistics
cDNA size	Cells	Polymerase Read Bases (bp)		Polymerase Reads		Post-Filter Subread Bases		Post-Filter Subread		Post-Filter Mean Subread length
		flower	non-flower	flower	non-flower	flower	non-flower	flower	non-flower	flower	non-flower
1-2K	3	5907654499	5035390822	315023	257118	5733700452	4879885383	4056603	3624886	1413.42	1346.22
2-3K	3	5238800731	2489626069	307503	121213	5152163031	2442527806	2149236	1122365	2397.21	2176.23
3-6K	2	3557232979	1674077683	214267	110083	3521653209	1644413896	972497	507419	3621.25	3240.74
Total	8	14703688209	9199094574	836793	488414	14407516692	8966827085	7178336	5254670
