# Supplementary material for: Single-molecule real-time transcript sequencing identified flowering regulatory genes in Crocus sativus
Source: BMC Genomics. 2019 Nov 14;20:857. doi: 10.1186/s12864-019-6200-5 (PMC6854690; doi:10.1186/s12864-019-6200-5)
Supplement: Supplementary file 2 — Additional file 2: Table S1. Primers of Unigenes for AS validation. Table S2. Primers of differentially expressed Unigenes for real-time qRT- PCR analysis. Table S3. PacBio Iso-seq data statistics. Table S4. Summary of reads of insert (ROIs). Table S5. Homology Analysis between mRNA sequence on NCBI and full-length unigene. Table S6. Sequencing data statistics of Illumina RNA-seq. Table S7. GO enrichment analysis of AS genes. Table S8. Specific AS events in flowering saffrons and non-flowering saffron crocus. Table S9. Number of DEGs in flowering and non-flowering saffron crocus. Table S10. DEGs only expressed in flowering top buds or non-flowering cold-treated top buds. Table S11. DEGs were only expressed in flowering top buds or non-flowering top buds of small corms. Table S12. DEGs were only expressed in flowering or non-flowering lateral buds. Table S13. Flower-related DEGs in three comparable experiments. [file 12864_2019_6200_MOESM2_ESM.zip › Table S13. Flower-related DEGs in three groups.xls]

## Sheet: Sheet1
Table S13. Flower-related DEGs in three comparable experiments
Unigene ID	Assigned name	Annotation	Groups
PB.42211.3	AIL5	AP2-like ethylene-responsive transcription factor AIL5	normal vs small
PB.29015.12	ANT-1	AP2-like ethylene-responsive transcription factor ANT	normal vs cold treated
PB.30772.8	ANT-2	AP2-like ethylene-responsive transcription factor ANT	normal vs cold treated
PB.56797.1	ANT-3	AP2-like ethylene-responsive transcription factor ANT	normal vs small
PB.40140.1	AP2	APETALA2-like protein、Floral homeotic protein APETALA 2	normal vs small
PB.40746.1	APRR2	two-component response regulator-like APRR2	normal vs small
PB.33537.4	CDF2-1	Cyclic dof factor 2	normal vs small
PB.46096.2	CDF1	Cyclic dof factor 1-like	normal vs small	normal vs cold treated
PB.46474.2	CDF2-2	Cyclic dof factor 2-like	normal vs cold treated
PB.30119.11	CIGR1	Chitin-inducible gibberellin-responsive protein 1	normal vs small	normal vs cold treated
PB.37314.2	COL14-1	zinc finger protein CONSTANS-LIKE 13-like	normal vs cold treated
PB.38826.2	COL14-2	zinc finger protein CONSTANS-LIKE 13-like	normal vs cold treated
PB.57770.1	COL5-1	zinc finger protein CONSTANS-LIKE 4	normal vs small
PB.9747.10	COL5-2	zinc finger protein CONSTANS-LIKE 4 isoform X2	normal vs small
PB.11139.1	DCL3A	endoribonuclease Dicer homolog 3a-like	normal vs cold treated
PB.56384.4	DET2	steroid 5-alpha-reductase DET2	normal vs cold treated
PB.24332.6	FCA	Flowering time control protein FCA	normal vs small	normal vs cold treated
PB.74930.1	FLP1	Flowering-promoting factor 1-like protein 1	normal vs cold treated
PB.12932.6	FON1	leucine-rich repeat receptor-like kinase protein FLORAL ORGAN NUMBER1	normal vs small
PB.54039.1	G2OX2	gibberellin 2-beta-dioxygenase 2-like	normal vs cold treated
PB.61225.1	G3OX	gibberellin 3-beta-dioxygenase 1-like	normal vs small	normal vs cold treated
PB.34626.3	GAO1B-1	alanine--tRNA ligase，Gibberellin 20 oxidase 1-B	normal vs small
PB.67228.1	GAO1B-2	Gibberellin 20 oxidase 1-B	normal vs small
PB.74405.2	GASA6	Gibberellin-regulated protein 14，gibberellin-regulated protein 6-like	normal vs small	normal vs cold treated
PB.52555.4	GASAE	snakin-2-like，Gibberellin-regulated protein 14	normal vs small	normal vs cold treated
PB.52164.1	GNC12	GATA transcription factor 12-like	normal vs small
PB.64460.1	GNC28	GATA transcription factor 28-like	normal vs cold treated
PB.58836.1	GNC4-1	GATA transcription factor 4-like	normal vs cold treated
PB.66973.2	GNC4-2	GATA transcription factor 4-like	normal vs small	normal vs cold treated
PB.71602.1	GNC4-3	GATA transcription factor 4-like	normal vs small
PB.45522.1	GNC5-1	GATA transcription factor 5	normal vs small	normal vs cold treated
PB.46439.3	GNC5-2	hypothetical protein EUTSA_v10004566mg， GATA transcription factor 5	normal vs cold treated
PB.16877.2	GNC8-1	GATA transcription factor 8	normal vs small
PB.18258.5	GNC8-2	GATA transcription factor 8	normal vs small
PB.20113.1	GNC8-3	GATA transcription factor 8	normal vs small
PB.44669.10	GNC8-4	GATA transcription factor 8	normal vs small
PB.55639.4	CAL	truncated transcription factor CAULIFLOWER A-like isoform X2	normal vs small	normal vs cold treated
PB.63648.3	MAD14	MADS-box transcription factor 14	normal vs small	normal vs cold treated
PB.59337.3	AP1-like	Apetala1-like MADS-box transcription factor	normal vs small	normal vs cold treated
PB.31071.1	MARH2	E3 ubiquitin-protein ligase MARCH2	normal vs cold treated
PB.3617.16	PHYB	phytochrome B	flowering lateral vs non-flowering lateral
PB.10326.14	PIF3-1	transcription factor PIF3-like isoform X2	normal vs cold treated
PB.25373.1	PIF3-2	phytochrome-interacting factor 3	normal vs cold treated
PB.26708.1	PIF3-3	transcription factor PIF3-like isoform X1	normal vs cold treated
PB.41380.1	PIF4	phytochrome-interacting factor 4	normal vs cold treated
PB.928.13	PRP39	Pre-mRNA-processing factor 39	normal vs cold treated
PB.59720.2	TEM1	AP2/ERF and B3 domain-containing transcription repressor TEM1	normal vs small
PB.56925.3	AS1-like	transcription factor AS1-like	normal vs cold treated
PB.51526.1	SAP	Transcriptional regulator STERILE APETALA	flowering lateral vs non-flowering lateral
PB.21365.2	SPL12	Squamosa promoter-binding-like protein 12	normal vs small	normal vs cold treated
PB.594.6	SPY	probable UDP-N-acetylglucosamine--peptide N-acetylglucosaminyltransferase SPINDLY isoform X1	normal vs small	normal vs cold treated
PB.1664.2	SUS2-1	sucrose synthase 2	flowering lateral vs non-flowering lateral
PB.19217.1	SUS2-2	Sucrose synthase 2	normal vs cold treated
PB.22424.8	SUS2-3	sucrose synthase 2	normal vs cold treated
PB.21389.1	UBI2P	ubiquitin C Ubiquitin	normal vs small
PB.51842.2	UBQ14-1	Polyubiquitin 14，ubiquitin C hypothetical protein SETIT	normal vs cold treated
PB.53495.1	UBQ14-2	Polyubiquitin 14，hypothetical protein SETIT	normal vs small
PB.54212.1	UFC	Protein UPSTREAM OF FLC	normal vs small	normal vs cold treated
PB.30101.3	VIL2-1	VIN3-like protein 2 isoform X2	flowering lateral vs non-flowering lateral
PB.9522.4	VIL2-2	VIN3-like protein 2 isoform X1	normal vs cold treated
PB.48979.2	VRN1	B3 domain-containing transcription factor	flowering lateral vs non-flowering lateral	normal vs cold treated
PB.58632.1	RAV1	AP2/ERF and B3 domain-containing transcription factor RAV1	normal vs cold treated
