# Supplementary material for: Single-molecule real-time transcript sequencing identified flowering regulatory genes in Crocus sativus
Source: BMC Genomics. 2019 Nov 14;20:857. doi: 10.1186/s12864-019-6200-5 (PMC6854690; doi:10.1186/s12864-019-6200-5)
Supplement: Supplementary file 2 — Additional file 2: Table S1. Primers of Unigenes for AS validation. Table S2. Primers of differentially expressed Unigenes for real-time qRT- PCR analysis. Table S3. PacBio Iso-seq data statistics. Table S4. Summary of reads of insert (ROIs). Table S5. Homology Analysis between mRNA sequence on NCBI and full-length unigene. Table S6. Sequencing data statistics of Illumina RNA-seq. Table S7. GO enrichment analysis of AS genes. Table S8. Specific AS events in flowering saffrons and non-flowering saffron crocus. Table S9. Number of DEGs in flowering and non-flowering saffron crocus. Table S10. DEGs only expressed in flowering top buds or non-flowering cold-treated top buds. Table S11. DEGs were only expressed in flowering top buds or non-flowering top buds of small corms. Table S12. DEGs were only expressed in flowering or non-flowering lateral buds. Table S13. Flower-related DEGs in three comparable experiments. [file 12864_2019_6200_MOESM2_ESM.zip › Table S12. DEGs only expressed in one of lateral bud groups .xls]

## Sheet: Table S12
Table S12. DEGs were only expressed in flowering or non-flowering lateral buds
Unigene ID	Read Counts						log2FC	q-value
	flowering samples			non-flower samples
	M114	M119	M122	M123	M125	M219
PB.32277.1	0	0	0	87.04	132.35	12.07	-8.5191	0.0007603
PB.40767.1	0	0	0	122	18	62	-8.3226	0.00084461
PB.1664.2	0	0	0	33.37	73.7	42.08	-7.9271	0.0015984
PB.67078.3	0	0	0	11.94	125.75	11.16	-7.9244	0.019838
PB.22666.1	0	0	0	50	79.29	3.24	-7.7087	0.034803
PB.22606.1	0	0	0	59.85	52.56	16.95	-7.6872	0.007088
PB.37335.1	0	0	0	21.08	62.15	35.93	-7.61	0.0090945
PB.37988.1	0	0	0	43.55	68.99	6.66	-7.5762	0.024688
PB.24745.1	0	0	0	16.55	81.85	18.02	-7.5754	0.02069
PB.53529.1	0	0	0	63	34	19	-7.5161	0.012241
PB.30394.1	0	0	0	20.55	69.89	14.46	-7.4108	0.031696
PB.32044.1	0	0	0	75	13	17	-7.351	0.040702
PB.20179.1	0	0	0	40.08	43.5	17.77	-7.3501	0.019035
PB.14090.4	0	0	0	16	37.5	31.38	-7.1289	0.044471
PB.57841.1	0	0	0	38.52	24.94	21.45	-7.0858	0.042469
PB.11213.4	11.19	114.56	12.14	0	0	0	7.9791	0.015139
PB.62691.1	30.16	98.81	37.85	0	0	0	8.3315	0.00034745
PB.61263.1	9.84	175	17.58	0	0	0	8.5077	0.0038207
PB.63885.1	49.96	171.72	34.54	0	0	0	8.972	3.02e-05
PB.73373.1	67.89	112.19	97.01	0	0	0	9.1077	6.17e-07
PB.2400.4	183.72	1.63	39.99	0	0	0	9.2313	0.0025461
PB.34747.1	27.79	330.2	19.02	0	0	0	9.4257	0.00010243
