# Supplementary material for: Single-molecule real-time transcript sequencing identified flowering regulatory genes in Crocus sativus
Source: BMC Genomics. 2019 Nov 14;20:857. doi: 10.1186/s12864-019-6200-5 (PMC6854690; doi:10.1186/s12864-019-6200-5)
Supplement: Supplementary file 2 — Additional file 2: Table S1. Primers of Unigenes for AS validation. Table S2. Primers of differentially expressed Unigenes for real-time qRT- PCR analysis. Table S3. PacBio Iso-seq data statistics. Table S4. Summary of reads of insert (ROIs). Table S5. Homology Analysis between mRNA sequence on NCBI and full-length unigene. Table S6. Sequencing data statistics of Illumina RNA-seq. Table S7. GO enrichment analysis of AS genes. Table S8. Specific AS events in flowering saffrons and non-flowering saffron crocus. Table S9. Number of DEGs in flowering and non-flowering saffron crocus. Table S10. DEGs only expressed in flowering top buds or non-flowering cold-treated top buds. Table S11. DEGs were only expressed in flowering top buds or non-flowering top buds of small corms. Table S12. DEGs were only expressed in flowering or non-flowering lateral buds. Table S13. Flower-related DEGs in three comparable experiments. [file 12864_2019_6200_MOESM2_ESM.zip › Table S11. DEGs only expressed in normal or small corms.xls]

## Sheet: Tablee S11
Table S11. DEGs were only expressed in flowering top buds or non-flowering top buds of small corms
Unigene ID	Read Counts						log2FC	q-value
	flowering samples			non-flower samples
	D1	D3	D5	L11	L71	M51
PB.50932.1	2195	833	506	0	0	0	10.6	4.6433e-11
PB.73717.1	500	351	100	0	0	0	10.58	8.6492e-13
PB.57171.1	726.9	43.21	79.52	0	0	0	10.46	0.00041226
PB.71019.1	837	385	338	0	0	0	10.33	2.1524e-13
PB.34905.1	49.28	347.37	440.45	0	0	0	10.321	2.0903e-11
PB.31874.1	346.23	176.46	118.34	0	0	0	10.008	1.3761e-11
PB.52256.1	1312.84	280.15	184	0	0	2	9.5909	1.8524e-06
PB.43564.2	238.64	58.24	165.44	0	0	0	9.5297	9.952e-10
PB.59856.1	278	40	65	0	0	0	9.2907	4.8567e-08
PB.56153.1	216.06	43.32	62.02	0	0	0	9.0286	1.0419e-07
PB.25104.1	104.02	75.67	27.94	0	0	0	8.3829	2.155e-06
PB.62377.1	156.89	28	15.99	0	0	0	8.3698	2.5872e-05
PB.71525.2	154.11	24	18.01	0	0	0	8.3337	3.0256e-05
PB.10940.1	139.98	29.3	11.93	0	0	0	8.2181	6.0102e-05
PB.43955.1	1151	525	425	6	0	0	8.2098	4.3156e-05
PB.62309.1	64.06	90.14	31.95	0	0	0	8.2011	3.8346e-06
PB.56128.1	128	28	22	0	0	0	8.1855	2.9841e-05
PB.55198.1	71.83	24.05	59.51	0	0	0	7.9554	2.2018e-05
PB.30586.1	83.5	50.85	18.93	0	0	0	7.9551	3.8595e-05
PB.22546.1	28.85	54.48	74.59	0	0	0	7.9362	1.5777e-05
PB.58999.1	127	8	12	0	0	0	7.9284	0.00058806
PB.64665.1	92.79	35.93	16.96	0	0	0	7.8896	8.6719e-05
PB.23583.1	69.5	34.96	41.43	0	0	0	7.8651	2.5581e-05
PB.23783.1	20.11	64.62	64.81	0	0	0	7.8562	3.9146e-05
PB.26418.1	84.83	3.18	52.37	0	0	0	7.8179	0.00064539
PB.9379.1	103	25	3	0	0	0	7.7545	0.0012779
PB.29814.5	29.41	32.12	76.59	0	0	0	7.7417	6.5816e-05
PB.32078.1	38.1	68.19	24.35	0	0	0	7.6775	9.795e-05
PB.7886.1	71.04	27.87	23.87	0	0	0	7.6324	0.00017979
PB.11107.1	29.61	50.47	45.02	0	0	0	7.609	8.5004e-05
PB.52418.1	62.08	31.83	23.79	0	0	0	7.5659	0.00019652
PB.16948.3	11.78	45.68	64	0	0	0	7.5507	0.00034238
PB.33915.1	27.94	48.1	44.02	0	0	0	7.549	0.00012383
PB.30767.1	29.54	20.48	59.53	0	0	0	7.4228	0.00041359
PB.32719.1	32.29	19.97	54.88	0	0	0	7.3872	0.00045688
PB.18465.2	23.7	22.68	60.22	0	0	0	7.3764	0.00052267
PB.54357.1	71.6	14.2	12.77	0	0	0	7.3396	0.0019982
PB.53815.1	36.47	7.65	58.32	0	0	0	7.3232	0.0015578
PB.6075.1	51.49	26.36	20.68	0	0	0	7.297	0.00079858
PB.55711.1	65	9	20	0	0	0	7.258	0.0026615
PB.17596.1	39.57	23.94	30.17	0	0	0	7.222	0.00085371
PB.12635.1	69	8.67	11	0	0	0	7.192	0.0050102
PB.16378.1	23.61	49.21	20.45	0	0	0	7.1891	0.0012779
PB.39802.1	10.93	43.62	38.6	0	0	0	7.1805	0.0017763
PB.42242.2	64	8	12	0	0	0	7.1064	0.0066067
PB.40976.1	44	24	17	0	0	0	7.0918	0.0022516
PB.19179.2	49.95	29.11	4.66	0	0	0	7.0886	0.0058998
PB.26861.1	0	47.35	39.12	0	0	0	7.0353	0.042957
PB.17097.1	43.83	0	37.62	0	0	0	7.0347	0.044729
PB.16907.1	0	25.58	58.88	0	0	0	7.0106	0.048637
PB.74244.1	50	14	13	0	0	0	6.9662	0.0062956
PB.30745.2	24.59	30.68	22.81	0	0	0	6.9586	0.0028759
PB.38310.1	18.19	38.07	21.89	0	0	0	6.9298	0.0038108
PB.36535.1	13.42	25.25	37.28	0	0	0	6.8594	0.0058333
PB.31313.1	42	5	24	0	0	0	6.8371	0.014135
PB.28927.2	25.4	20.26	25.71	0	0	0	6.8067	0.0058814
PB.61614.1	17.37	19.37	34.87	0	0	0	6.7887	0.0072294
PB.53280.1	373.05	343	365.13	0	0	8	6.7664	0.003243
PB.26829.1	4.27	12.59	54.12	0	0	0	6.7567	0.024896
PB.54838.1	23	35	10	0	0	0	6.7494	0.011408
PB.27479.1	41.36	6.7	11.88	0	0	0	6.6095	0.029665
PB.7016.1	39.93	12.97	6.43	0	0	0	6.5876	0.032695
PB.36857.1	24.13	17.04	18.38	0	0	0	6.5482	0.018832
PB.67853.1	15	11	31	0	0	0	6.4732	0.029806
PB.53442.1	23.89	23	6.41	0	0	0	6.405	0.044949
PB.70294.1	23.05	12.34	17.65	0	0	0	6.3957	0.035377
PB.58192.1	17	17	16	0	0	0	6.3007	0.044659
PB.60687.1	80.99	36.62	64.96	0	0	2	6.2979	0.00019536
PB.53385.1	19.01	16.71	12.97	0	0	0	6.2791	0.049512
PB.67453.1	237.25	109.79	98.84	1	0	4	6.266	1.9806e-09
PB.22940.4	0	0	0	21.72	17.06	5.47	-6.5039	0.045629
PB.38781.1	0	0	0	8	41	4	-6.6505	0.041532
PB.53495.1	0	0	0	4.44	20.3	29.36	-6.7934	0.022026
PB.61862.1	0	0	0	17.22	35.52	5.08	-6.8299	0.01666
PB.28176.1	0	0	0	26.76	4.98	21.16	-6.868	0.016106
PB.30975.4	0	0	0	32.32	2.01	20.2	-6.9103	0.024519
PB.47634.1	0	0	0	9	50.12	5.29	-6.92	0.017181
PB.52885.1	0	0	0	39	16	10	-7.1095	0.0045473
PB.59825.1	0	0	0	22	17	26	-7.1151	0.002669
PB.39255.1	0	0	0	12.08	46.86	15.22	-7.1822	0.002791
PB.32773.1	0	0	0	0	55.18	20.76	-7.1943	0.03705
PB.65150.1	0	0	0	30.15	27.58	13.25	-7.1948	0.0019486
PB.46851.1	0	0	0	26.09	50.17	0	-7.2026	0.034487
PB.71663.1	0	0	0	19.16	56.64	2.05	-7.2187	0.008776
PB.2685.2	0	0	0	1.59	53.11	23.06	-7.2475	0.0074543
PB.66016.1	0	0	0	8.5	18.94	44.11	-7.2501	0.0031111
PB.11808.2	0	0	0	18.23	44.26	20.33	-7.3626	0.00078907
PB.2344.1	0	0	0	18.33	74.91	2.31	-7.4834	0.003999
PB.28746.1	0	0	0	23.74	37.6	28.58	-7.5518	0.00021326
PB.55997.1	0	0	0	11.51	64.46	20.67	-7.5653	0.00052884
PB.64258.1	0	0	0	40.12	32.02	19.25	-7.5665	0.00024881
PB.12507.1	0	0	0	15.75	66.01	16.37	-7.5734	0.00048122
PB.72410.1	0	0	0	19	48	28	-7.5866	0.00022002
PB.35394.1	0	0	0	20.53	95.29	8.63	-7.8918	0.00023093
PB.44697.1	0	0	0	33.37	107.13	10.44	-8.1695	4.4895e-05
PB.14161.2	0	0	0	17.03	122.84	15.52	-8.2033	4.7244e-05
PB.65954.1	0	0	0	93.16	58.42	3.08	-8.3099	9.7588e-05
PB.45234.1	0	0	0	27.72	148.6	19.86	-8.5503	4.4591e-06
PB.2956.1	0	0	0	114.95	124.19	7.5	-8.9537	1.1181e-06
PB.53105.1	0	0	0	258.64	2678.65	13.63	-12.396	0.00054278
PB.875.23	0	0	0	8030.19	21527.5	1062.12	-14.015	3.1259e-13
PB.5342.2	0	0	0	2659.17	6672.9	213.47	-14.161	5.5569e-09
