# Supplementary material for: Single-molecule real-time transcript sequencing identified flowering regulatory genes in Crocus sativus
Source: BMC Genomics. 2019 Nov 14;20:857. doi: 10.1186/s12864-019-6200-5 (PMC6854690; doi:10.1186/s12864-019-6200-5)
Supplement: Supplementary file 2 — Additional file 2: Table S1. Primers of Unigenes for AS validation. Table S2. Primers of differentially expressed Unigenes for real-time qRT- PCR analysis. Table S3. PacBio Iso-seq data statistics. Table S4. Summary of reads of insert (ROIs). Table S5. Homology Analysis between mRNA sequence on NCBI and full-length unigene. Table S6. Sequencing data statistics of Illumina RNA-seq. Table S7. GO enrichment analysis of AS genes. Table S8. Specific AS events in flowering saffrons and non-flowering saffron crocus. Table S9. Number of DEGs in flowering and non-flowering saffron crocus. Table S10. DEGs only expressed in flowering top buds or non-flowering cold-treated top buds. Table S11. DEGs were only expressed in flowering top buds or non-flowering top buds of small corms. Table S12. DEGs were only expressed in flowering or non-flowering lateral buds. Table S13. Flower-related DEGs in three comparable experiments. [file 12864_2019_6200_MOESM2_ESM.zip › Table S10. DEGs only expressed in normal or cold treatment.xls]

## Sheet: Table S10
Table S10. DEGs only expressed in flowering top buds or non-flowering cold-treated top buds
Unigene ID	Read Counts						log2FC	q-value
	flowering samples			Non-flower samples
	D1	D3	D5	D2	D4	D6
PB.66016.1	0	0	0	31.03	68.42	242.99	-9.40812	2.19e-07
PB.47015.1	0	0	0	25.46	122.54	45.34	-8.69088	9.64e-06
PB.4715.1	0	0	0	22.8	22.18	122.89	-8.36785	7.94e-05
PB.56860.1	0	0	0	52.48	34.69	62.81	-8.24026	1.28e-05
PB.68373.1	0	0	0	15.77	17.61	92.14	-7.95544	0.000604106
PB.42532.1	0	0	0	13.54	20.71	81.06	-7.84551	0.000811498
PB.32990.1	0	0	0	22.85	12.25	70.48	-7.68976	0.0013819
PB.37876.1	0	0	0	7.16	38.22	50.42	-7.60917	0.00259852
PB.28263.1	0	0	0	28.91	10.64	26.98	-7.06454	0.0096229
PB.1490.5	0	0	0	2.79	49.3	5.91	-7.00056	0.0457886
PB.36678.1	0	0	0	31.34	16.07	15.73	-7.00052	0.0115233
PB.56363.1	15.76	14	23.97	0	0	0	6.43361	0.048684
PB.24723.1	16.54	22.41	15.34	0	0	0	6.43899	0.0467576
PB.69815.1	16.64	22	16	0	0	0	6.46454	0.0433041
PB.42282.1	17.57	22.6	13.92	0	0	0	6.46737	0.0438469
PB.8360.3	9.16	26.48	20.78	0	0	0	6.47134	0.0488821
PB.775.2	12.92	19.32	23.62	0	0	0	6.47881	0.042772
PB.58776.1	19.73	12.16	23.83	0	0	0	6.49353	0.042731
PB.35546.1	23.47	14.13	19.43	0	0	0	6.5015	0.0403736
PB.59513.1	16.99	13.68	26.43	0	0	0	6.51161	0.039486
PB.36418.1	12.1	13.49	33.05	0	0	0	6.52368	0.0437887
PB.50095.1	21.55	15.27	20.29	0	0	0	6.52393	0.0370232
PB.39267.1	11.98	14.68	30.92	0	0	0	6.52436	0.0416805
PB.37154.1	21.44	26.86	8.99	0	0	0	6.52558	0.0438469
PB.30648.2	13	21.29	23.85	0	0	0	6.52877	0.0370094
PB.24831.1	36	44	32	0	0	1	6.53029	0.00290808
PB.30350.1	14.64	11.97	31.38	0	0	0	6.5305	0.0413526
PB.57929.1	14	27	17	0	0	0	6.53314	0.0373191
PB.27550.1	14	19	26	0	0	0	6.55447	0.03446
PB.33798.2	15.48	33.49	11.15	0	0	0	6.56138	0.0400901
PB.72446.3	9	13	38	0	0	0	6.5645	0.0451567
PB.59131.1	23	18	18	0	0	0	6.57501	0.0315591
PB.18769.2	36.79	9.34	12.31	0	0	0	6.581	0.0468234
PB.28302.2	22.46	10.68	26.72	0	0	0	6.59378	0.0340486
PB.60814.1	23.08	19.06	18.4	0	0	0	6.59859	0.0292257
PB.9851.1	25	15	20	0	0	0	6.60185	0.0301538
PB.2767.1	19.5	22.48	19	0	0	0	6.61573	0.027076
PB.15343.1	29	23	9	0	0	0	6.63609	0.0340436
PB.39104.2	23.72	14.22	23.61	0	0	0	6.64468	0.0267562
PB.53506.1	14.79	10.45	37.5	0	0	0	6.64601	0.034593
PB.17651.1	12.75	32.3	18.05	0	0	0	6.64843	0.028263
PB.49239.1	22	20.48	21	0	0	0	6.66435	0.0229945
PB.48877.1	33.63	9.71	18.35	0	0	0	6.6653	0.0320836
PB.18213.1	9.38	19.43	36.69	0	0	0	6.67986	0.0306811
PB.50355.1	20	30	14	0	0	0	6.68497	0.0243182
PB.31580.2	31.24	25.97	5.98	0	0	0	6.6856	0.0362689
PB.57757.1	4.56	12.33	48.57	0	0	0	6.69079	0.0470872
PB.56459.1	5	15	46	0	0	0	6.69171	0.0434315
PB.68032.1	13.56	28.44	23.24	0	0	0	6.69328	0.0225583
PB.35517.1	35.59	15.63	11.64	0	0	0	6.71468	0.0272753
PB.15446.1	5.62	44.44	16.96	0	0	0	6.72385	0.0359888
PB.23581.3	31.89	6.67	25.7	0	0	0	6.72492	0.0303593
PB.52340.1	12.82	31.54	21.5	0	0	0	6.73495	0.0208436
PB.16822.1	9.87	4.84	53.64	0	0	0	6.76246	0.0441363
PB.37093.1	46	12	8	0	0	0	6.77587	0.0336857
PB.54838.1	23	35	10	0	0	0	6.77684	0.0220214
PB.18296.2	10.72	11	48	0	0	0	6.78668	0.0278314
PB.73958.1	23	19	27	0	0	0	6.79263	0.0149492
PB.18843.2	43.5	15.25	7.71	0	0	0	6.79297	0.0293741
PB.72214.1	4.56	47.05	18.97	0	0	0	6.8049	0.0320408
PB.50742.1	13.85	15.67	41.46	0	0	0	6.81411	0.0184176
PB.42129.1	20.38	16.5	33.79	0	0	0	6.82608	0.014584
PB.60353.1	31	14.03	25.04	0	0	0	6.82685	0.0154432
PB.27813.2	19.97	28.24	23.37	0	0	0	6.82908	0.0129042
PB.28927.2	25.4	20.26	25.71	0	0	0	6.83653	0.012665
PB.75230.1	25	34	12	0	0	0	6.84033	0.0161636
PB.16465.1	17.32	22.79	31.7	0	0	0	6.84154	0.0130991
PB.29946.1	41	15.14	14.03	0	0	0	6.84642	0.0185777
PB.56197.1	8	8	58	0	0	0	6.85891	0.0328272
PB.31313.1	42	5	24	0	0	0	6.86505	0.0271226
PB.58502.1	10.73	3.19	60.96	0	0	0	6.88229	0.042731
PB.8884.1	28.07	25.58	18.55	0	0	0	6.88232	0.0111647
PB.19876.1	31.68	13.42	27.94	0	0	0	6.88638	0.0132541
PB.4609.10	45.56	12.8	13.27	0	0	0	6.89359	0.0188228
PB.67955.1	6.24	7.74	62.82	0	0	0	6.91185	0.0339601
PB.50486.1	16	8.81	50.59	0	0	0	6.912	0.0191724
PB.73989.2	16	19	41	0	0	0	6.91463	0.0119256
PB.65080.1	17.46	16.63	41.93	0	0	0	6.91594	0.0122452
PB.60358.1	9.87	36.67	29.99	0	0	0	6.92677	0.0131515
PB.11240.1	33.05	14.01	29	0	0	0	6.94403	0.0106286
PB.16615.1	35.09	12.55	27.98	0	0	0	6.94736	0.0111805
PB.47182.1	25	18.54	32.88	0	0	0	6.94916	0.00881143
PB.38310.1	18.19	38.07	21.89	0	0	0	6.95952	0.00910342
PB.42012.1	12.57	33.75	31.54	0	0	0	6.96763	0.00964614
PB.69169.1	17	22	40	0	0	0	6.97169	0.00903862
PB.12683.1	18.85	29.28	30.54	0	0	0	6.97692	0.00758076
PB.71209.1	22	12	45	0	0	0	6.97796	0.0114932
PB.26240.2	27.12	16.98	35.23	0	0	0	6.98788	0.00809384
PB.17083.3	59	13	4	0	0	0	6.98993	0.0298016
PB.15915.1	38.31	33.26	7.08	0	0	0	6.9933	0.0147264
PB.22960.1	26.4	17.69	35.5	0	0	0	7.00392	0.0074832
PB.41299.1	35.5	4.75	38.91	0	0	0	7.01792	0.0168636
PB.63476.1	30.03	1.12	50.36	0	0	0	7.02397	0.039486
PB.18164.2	32.03	17.74	30.57	0	0	0	7.03135	0.00668785
PB.53494.1	4.91	12.68	66.11	0	0	0	7.03578	0.0230384
PB.54987.2	17	21.85	43.54	0	0	0	7.04125	0.00735464
PB.59426.1	26.61	40.37	15.48	0	0	0	7.04519	0.00745024
PB.42659.2	33	35	16	0	0	0	7.08725	0.00589638
PB.52043.2	27.11	39	18.5	0	0	0	7.09488	0.00524698
PB.19400.1	31.19	12.69	42.16	0	0	0	7.1117	0.00640349
PB.74890.2	26	50	10	0	0	0	7.11202	0.00867625
PB.40976.1	44	24	17	0	0	0	7.11866	0.00588936
PB.37564.1	29.75	21.45	36.76	0	0	0	7.14387	0.00396144
PB.11200.1	42.26	15.18	30.45	0	0	0	7.14542	0.00529586
PB.40873.1	20.88	32.14	36.27	0	0	0	7.1481	0.0037123
PB.30865.9	25	16	48	0	0	0	7.15079	0.00516933
PB.37660.2	10.35	18.95	62.22	0	0	0	7.15954	0.00892587
PB.55056.1	17	11	64	0	0	0	7.18404	0.00847811
PB.29422.1	25.65	33.07	31.67	0	0	0	7.18707	0.00292302
PB.48761.1	72.96	7.94	7.31	0	0	0	7.20707	0.0178779
PB.12635.1	69	8.67	11	0	0	0	7.21629	0.0126734
PB.37765.1	33.97	43.5	15.82	0	0	0	7.24628	0.00339613
PB.30649.2	17.65	59.9	19.37	0	0	0	7.2703	0.00406839
PB.28811.1	6.16	11.1	82.45	0	0	0	7.27203	0.0136304
PB.38068.1	154.91	3.08	21.01	0	0	1	7.27346	0.0055995
PB.39360.1	5.89	17.76	74.82	0	0	0	7.2735	0.0102811
PB.8661.1	10.75	67.66	18.74	0	0	0	7.27633	0.00617676
PB.55711.1	65	9	20	0	0	0	7.28383	0.00744023
PB.50101.1	25	26	46.86	0	0	0	7.28788	0.00217101
PB.62029.1	28.4	35.17	35.18	0	0	0	7.29388	0.00172019
PB.52473.1	53.43	30.3	13.05	0	0	0	7.2995	0.00387265
PB.72955.1	19	31	50	0	0	0	7.30889	0.00227472
PB.6075.1	51.49	26.36	20.68	0	0	0	7.32404	0.00246016
PB.4997.2	8.2	49.96	43.9	0	0	0	7.32531	0.00450066
PB.67078.3	22.56	21.21	58.22	0	0	0	7.34032	0.0024019
PB.34353.2	43.94	40	16	0	0	0	7.34489	0.00236367
PB.37979.1	80	12	5	0	0	0	7.34759	0.0130299
PB.47205.1	49	21	30	0	0	0	7.34802	0.00200883
PB.24130.2	4.39	55.09	45.42	0	0	0	7.34835	0.00772841
PB.53815.1	36.47	7.65	58.32	0	0	0	7.35543	0.00457324
PB.67195.1	28	31.83	43	0	0	0	7.36286	0.00129228
PB.73271.1	58.35	36.17	5.84	0	0	0	7.36317	0.0061027
PB.43259.1	17.58	52.35	34.27	0	0	0	7.36682	0.00186485
PB.20720.1	40.08	27.64	35.95	0	0	0	7.39142	0.00115122
PB.9401.1	43.02	13.38	47.96	0	0	0	7.39262	0.00241424
PB.65381.1	9.06	7.46	92.03	0	0	0	7.39982	0.0107053
PB.41901.1	32.33	63.33	11.34	0	0	0	7.41388	0.00306769
PB.51615.1	65.21	27.04	12.11	0	0	0	7.42383	0.003216
PB.55709.3	29.48	28.53	50.34	0	0	0	7.42997	0.0010245
PB.63316.1	11	42	57	0	0	0	7.43516	0.0023508
PB.54039.1	37.24	26.68	44.11	0	0	0	7.43977	0.000922826
PB.46521.1	46	25	37	0	0	0	7.45077	0.000986612
PB.30767.1	29.54	20.48	59.53	0	0	0	7.45532	0.00136802
PB.11754.2	41.58	23.83	42.78	0	0	0	7.45833	0.000943891
PB.27615.7	21	48	42	0	0	0	7.46173	0.000989225
PB.14755.1	35.19	15.47	62.63	0	0	0	7.49828	0.00151555
PB.995.2	14.64	29.12	70.65	0	0	0	7.501	0.00168986
PB.60775.1	40.86	45.76	26.15	0	0	0	7.51084	0.000701915
PB.15956.1	47.59	58.19	10.4	0	0	0	7.55743	0.00182918
PB.18262.1	29.5	14.96	75.24	0	0	0	7.57657	0.0013442
PB.19147.1	14.58	50.61	56.18	0	0	0	7.58849	0.000872259
PB.5444.3	103.29	6.58	3.76	0	0	0	7.59002	0.0118281
PB.45168.1	32.67	16.77	72.35	0	0	0	7.60355	0.000963597
PB.32971.1	36.61	37.86	47.02	0	0	0	7.61143	0.000322186
PB.128.2	78.33	30	11	0	0	0	7.62222	0.00186485
PB.43864.1	82.49	24.8	12.24	0	0	0	7.62594	0.00197523
PB.17938.1	46.93	24.14	52.42	0	0	0	7.63175	0.000437443
PB.52368.1	25.79	39.82	60.28	0	0	0	7.64472	0.000373197
PB.7886.1	71.04	27.87	23.87	0	0	0	7.65884	0.000678166
PB.71533.1	33.02	52.13	44.04	0	0	0	7.68718	0.000228303
PB.26545.1	16.89	47.37	68.39	0	0	0	7.70174	0.000498672
PB.5602.2	13.69	33.08	85.79	0	0	0	7.70712	0.000880886
PB.62764.2	35	30	67	0	0	0	7.71821	0.000276162
PB.68900.1	23.51	53.8	54.88	0	0	0	7.72086	0.000265968
PB.33513.1	14.49	8.4	114.63	0	0	0	7.74548	0.00326933
PB.58023.2	19	52	65	0	0	0	7.74686	0.000337733
PB.44862.2	58.99	37	39	0	0	0	7.77502	0.000164991
PB.53138.1	16.32	41.43	82.92	0	0	0	7.7833	0.000463387
PB.17207.1	80.98	18.91	34.89	0	0	0	7.79462	0.000469688
PB.37224.12	27.58	12.29	100.86	0	0	0	7.80121	0.000991534
PB.68144.1	23.66	69.47	49.35	0	0	0	7.81528	0.000190492
PB.39437.1	29.56	31.48	80.64	0	0	0	7.8159	0.00023105
PB.59911.1	60.09	46.1	32.93	0	0	0	7.81751	0.000136695
PB.70384.1	19	53	72	0	0	0	7.82794	0.000247973
PB.43648.3	24	74	51	0	0	0	7.88379	0.000139721
PB.64060.1	64.1	29.1	53.04	0	0	0	7.88679	0.000110261
PB.48816.1	67.37	37.95	42.21	0	0	0	7.90013	8.53e-05
PB.14249.1	43.54	54.16	51.75	0	0	0	7.90909	5.12e-05
PB.64665.1	92.79	35.93	16.96	0	0	0	7.91465	0.000379112
PB.35789.1	52.42	14.6	83.61	0	0	0	7.92063	0.000289471
PB.66344.2	61	55	38.84	0	0	0	7.96997	4.49e-05
PB.13402.1	128	19	6	0	0	0	8.00686	0.00185399
PB.40746.1	36.72	43.64	82.09	0	0	0	8.0181	4.43e-05
PB.28251.1	49.04	27.07	90.3	0	0	0	8.05172	6.58e-05
PB.59147.1	44.18	64.14	59.57	0	0	0	8.06868	1.95e-05
PB.49789.1	10.54	30.47	132.53	0	0	0	8.08715	0.000461698
PB.63275.1	52.92	33.33	85.58	0	0	0	8.10531	3.2e-05
PB.39820.2	46.03	41	90.3	0	0	0	8.14077	2.18e-05
PB.34298.1	86.11	44.36	51.72	0	0	0	8.21022	1.37e-05
PB.62168.2	59	79	47	0	0	0	8.21644	9.04e-06
PB.41365.3	25	69.46	95.12	0	0	0	8.22022	2.65e-05
PB.63650.1	112.43	28.46	44.37	0	0	0	8.2428	4.39e-05
PB.60399.1	29.1	72.88	98.78	0	0	0	8.31069	1.26e-05
PB.44931.1	53	123	22	0	0	0	8.31113	3.9e-05
PB.30534.1	78.8	66.49	52.61	0	0	0	8.32353	4.15e-06
PB.16444.1	74.52	70.1	54.81	0	0	0	8.33508	3.48e-06
PB.62377.1	156.89	28	15.99	0	0	0	8.39339	0.00015328
PB.51038.1	74.72	69.48	67.67	0	0	0	8.41578	1.65e-06
PB.544.13	88.43	86.46	37.65	0	0	0	8.42571	4.51e-06
PB.37185.1	35.07	149.51	41.03	0	0	0	8.48711	1.3e-05
PB.33617.1	71.42	83.63	68.75	0	0	0	8.49115	9.41e-07
PB.34186.5	145.7	50.85	36.15	0	0	0	8.58716	7.04e-06
PB.58400.1	74	67.17	103	0	0	0	8.61072	4.72e-07
PB.64146.2	127.28	66.67	47.6	0	0	0	8.6291	1.61e-06
PB.46674.1	192.05	25.78	19.63	0	0	0	8.6401	6.08e-05
PB.2345.2	42.35	113.69	97.19	0	0	0	8.64739	9.25e-07
PB.59521.1	49.98	51.29	161.92	0	0	0	8.70157	1.77e-06
PB.33985.1	45.06	195.36	29.19	0	0	0	8.74128	8.19e-06
PB.17278.1	176.7	51.62	30.37	0	0	0	8.74718	6.63e-06
PB.33959.1	179.07	46.63	38.25	0	0	0	8.7736	4.4e-06
PB.56280.1	76.35	133.1	65.81	0	0	0	8.78361	2.38e-07
PB.14789.9	72.5	104.42	101.34	0	0	0	8.79526	1.04e-07
PB.50851.1	102	61	113	0	0	0	8.79655	1.88e-07
PB.56887.1	66.29	96.79	118.07	0	0	0	8.80636	1.25e-07
PB.25870.2	169.18	44.43	59.92	0	0	0	8.81365	1.56e-06
PB.64460.1	97.58	144.94	41.07	0	0	0	8.84003	5.46e-07
PB.20061.1	73.45	66.16	152	0	0	0	8.85668	1.97e-07
PB.55467.1	90	123	84	0	0	0	8.89696	5.58e-08
PB.40620.1	147.36	118.75	37.39	0	0	0	8.95035	4.59e-07
PB.70248.1	86	84.09	148.28	0	0	0	8.98814	4e-08
PB.12132.3	146.25	107.71	64.3	0	0	0	9.01542	6.74e-08
PB.73138.1	91	62	181	0	0	0	9.05768	7.67e-08
PB.30143.4	156.58	64	107.01	0	0	0	9.05999	5.86e-08
PB.19293.1	229.23	58.67	58.77	0	0	0	9.16546	2.95e-07
PB.27054.1	144.97	106.26	127.76	0	0	0	9.25698	3.24e-09
PB.56930.1	115	91	183	0	0	0	9.28176	5e-09
PB.36945.1	121.23	89.47	189.77	0	0	0	9.32271	4.21e-09
PB.56656.1	111.86	127.56	172.58	0	0	0	9.36626	1.3e-09
PB.9610.2	342.83	48.03	4.27	0	0	0	9.37977	2.93e-05
PB.72932.2	117	138	195	0	0	0	9.48843	5.63e-10
PB.65557.3	70	148	244	0	0	0	9.51146	3.5e-09
PB.12597.1	335.12	50.32	106.06	0	0	0	9.66811	3.06e-08
PB.21686.1	284.36	128.06	83.93	0	0	0	9.67072	2.63e-09
PB.14104.8	189.81	156.77	252.41	0	0	0	9.90806	1.76e-11
PB.21633.1	485.79	68.13	52.63	0	0	0	9.99034	3.64e-08
PB.31874.1	346.23	176.46	118.34	0	0	0	10.0345	9.75e-11
PB.39045.3	176.35	129.24	368.37	0	0	0	10.067	4.03e-11
PB.64554.1	159.71	160.1	381.95	0	0	0	10.1239	1.84e-11
PB.48321.14	132.64	227.64	416.4	0	0	0	10.2637	8.28e-12
PB.57123.1	182.67	322.66	310.72	0	0	0	10.3456	4.78e-13
PB.34905.1	49.28	347.37	440.45	0	0	0	10.3555	2.76e-10
PB.58261.1	203.85	244.35	439.16	0	0	0	10.4626	4.12e-13
PB.57171.1	726.9	43.21	79.52	0	0	0	10.4826	0.000282199
PB.20403.1	311.25	202.97	393.26	0	0	0	10.5094	1.99e-13
PB.40443.6	274.68	277.51	435.99	0	0	0	10.6264	3.99e-14
PB.57540.1	266.18	206	586.48	0	0	0	10.7183	2.12e-13
PB.21390.3	304.26	316	735	0	0	0	11.0722	7.07e-15
PB.5516.13	532.32	516.12	1218.43	0	0	0	11.8154	1.09e-17
PB.32253.9	777.54	1163.22	1877.75	0	0	0	12.5655	6.15e-21
